# Supplementary material for: The Effects of Digital Health Interventions for Pulmonary Rehabilitation in People with COPD: A Systematic Review of Randomized Controlled Trials
Source: Medicina (Kaunas). 2024 Jun 11;60(6):963. doi: 10.3390/medicina60060963 (PMC11206104; doi:10.3390/medicina60060963)
Supplement: Supplementary file 1 [file medicina-60-00963-s001.zip]

Archive with 1 entries (1 files):
- medicina-3038716-supplementary.pdf
